# Supplementary material for: Targeting the cGAS‐STING Pathway Inhibits Peripheral T‐cell Lymphoma Progression and Enhances the Chemotherapeutic Efficacy
Source: Adv Sci (Weinh). 2023 Dec 25;11(10):2306092. doi: 10.1002/advs.202306092 (PMC10933671; doi:10.1002/advs.202306092)
Supplement: Supplementary file 2 — Supplemental Table 1 [file ADVS-11-2306092-s003.xlsx]

## Sheet: Sheet1
Table S1. Baseline characteristics of samples for single-cell RNA sequencing
Sample	Sex	Age(y)	Diagnosis	State	Primary site	Site of biopsy	Remarks
P1	M	61	AITL	ND	Nodal	Lymph node	Newly diagnosed AITL, untreated
P2	F	43	AITL	ND	Nodal	Lymph node	Newly diagnosed AITL, untreated
P4	M	50	AITL	RR	Nodal	Lymph node	Recurrence, Day54 post PD-1+CHOP, C2D54
P5	M	48	AITL	RR	Nodal	Lymph node	Recurrence, Day160 post CHOP, C8D160
P6	M	56	AITL	RR	Nodal	Lymph node	Recurrence, Day50 post EPOCH, C2D50
P7	F	66	AITL	RR	Nodal	Lymph node	Recurrence, Day92 post CHOP, C3D92
P3	M	73	AITL	ND	Nodal	Lymph node	Newly diagnosed AITL, untreated
P8	M	78	AITL	RR	Nodal	Soft tissue at the esophagus	Recurrence, Day156 post miniCHOP, C5D156
NC	F	56	papillary thyroid cancer	NC	Thyroid	Lymph node	Newly diagnosed papillary thyroid cancer, untreated
NC, normal lymph node; M, male; F, female; AITL, angioimmunoblastic T cell lymphoma; ND, newly diagnosed; RR, relapsed/refractory; CHOP, EPOCH and miniCHOP are the name of therapeutic regimens; CxDy, x represents the number of therapeutic cycles; y represents the date of lymph node biopsy calculated from the start of therapy.
