# Supplementary material for: Targeting the cGAS‐STING Pathway Inhibits Peripheral T‐cell Lymphoma Progression and Enhances the Chemotherapeutic Efficacy
Source: Adv Sci (Weinh). 2023 Dec 25;11(10):2306092. doi: 10.1002/advs.202306092 (PMC10933671; doi:10.1002/advs.202306092)
Supplement: Supplementary file 3 — Supplemental Table 2 [file ADVS-11-2306092-s002.xlsx]

## Sheet: Sheet1
Table S2. ΔNTR-related top 500 genes (G+T v.s. G150)
	G_T_TOR_pergene	G_TOR_pergene	G_TvsG150
REEP4	0.218981	0.874141	-0.65516
C21orf58	0.242775	0.892675	-0.6499
CDCA3	0.232104	0.879755	-0.647651
CUTALP	0.200614	0.843682	-0.643068
SPC25	0.230769	0.868838	-0.638069
DGKA	0.24	0.868458	-0.628458
ABCG1	0.237401	0.858627	-0.621226
RPUSD3	0.16776	0.779145	-0.611385
PKMYT1	0.119646	0.72271	-0.603063
SLC25A11	0.133764	0.734412	-0.600647
NCF2	0.199579	0.797976	-0.598397
SH3BP1	0.155181	0.753428	-0.598246
SH2D1A	0.305889	0.900765	-0.594877
TMEM63B	0.19395	0.787086	-0.593135
HAGH	0.107813	0.699272	-0.59146
LINC02099	0.317604	0.90561	-0.588005
MCOLN2	0.235192	0.820867	-0.585675
ERMP1	0.228723	0.809877	-0.581153
ARMC6	0.1875	0.764354	-0.576854
MRPL57	0.245165	0.819635	-0.574469
ZFYVE27	0.266	0.840409	-0.574409
RBL2	0.207689	0.78093	-0.573241
SH2D2A	0.23262	0.805668	-0.573048
TMPRSS6	0.103846	0.675084	-0.571237
RNF5	0.264865	0.834584	-0.569719
RSAD1	0.286076	0.855705	-0.569629
PLK1	0.360795	0.930325	-0.56953
LY75	0.343258	0.912286	-0.569027
RNF214	0.30303	0.871959	-0.568929
SLC35C2	0.244692	0.811957	-0.567265
CHURC1	0.246624	0.811301	-0.564677
ZNF414	0.187086	0.751613	-0.564527
TRIP13	0.269076	0.831944	-0.562868
PURPL	0.315979	0.87852	-0.562541
PPIL2	0.138422	0.70012	-0.561698
TTF2	0.317766	0.878127	-0.560361
TRIO	0.322536	0.882687	-0.560152
NUF2	0.34003	0.899644	-0.559614
TRMT10B	0.307002	0.865049	-0.558047
TRIP6	0.30876	0.865804	-0.557044
LOR	0.216139	0.773129	-0.55699
RRP9	0.209132	0.765073	-0.55594
SLCO2B1	0.295652	0.849339	-0.553687
THEM6	0.256188	0.808682	-0.552494
WASF2	0.326441	0.878906	-0.552465
IGSF8	0.286313	0.838269	-0.551956
ARHGAP10	0.286614	0.838547	-0.551933
CDCA7L	0.248336	0.799411	-0.551076
NARFL	0.234568	0.785479	-0.550911
ERAP2	0.280269	0.830751	-0.550482
SMG9	0.267901	0.816731	-0.54883
EHMT2	0.155126	0.703301	-0.548174
AC008105.3	0.15375	0.701072	-0.547322
ZNF692	0.233687	0.780913	-0.547225
STARD3	0.23125	0.778094	-0.546844
NOP14-AS1	0.286797	0.833219	-0.546422
HGS	0.23495	0.78135	-0.546401
CDC20	0.282392	0.827296	-0.544904
MUS81	0.263636	0.807799	-0.544163
PATL2	0.272646	0.816165	-0.543519
MVB12A	0.205156	0.745842	-0.540686
BTBD19	0.28614	0.825848	-0.539708
SPAG5	0.249821	0.789308	-0.539487
HMBS	0.223197	0.762364	-0.539167
FAM98C	0.133816	0.672718	-0.538903
STAT5A	0.209023	0.747895	-0.538872
NEAT1	0.215585	0.754233	-0.538647
DVL2	0.271362	0.809547	-0.538185
RAD50	0.297505	0.835473	-0.537968
ZNF589	0.308642	0.846568	-0.537926
CD2	0.372141	0.909039	-0.536898
LCE1B	0.231047	0.767693	-0.536646
ITGBL1	0.274585	0.810881	-0.536296
TMEM25	0.263581	0.799308	-0.535726
CD70	0.301313	0.836792	-0.535479
TMEM18	0.211881	0.746753	-0.534872
YPEL3	0.314321	0.849074	-0.534753
GRIPAP1	0.112229	0.646682	-0.534453
SNAPC3	0.377224	0.911602	-0.534378
FRMPD2	0.166902	0.701149	-0.534247
STAT6	0.186136	0.720073	-0.533937
FAM234B	0.300106	0.833521	-0.533415
DRG1	0.351904	0.885167	-0.533264
IRF5	0.327787	0.860523	-0.532736
CYB561D2	0.363309	0.895706	-0.532396
SFI1	0.137412	0.669588	-0.532176
FARSA	0.312016	0.844069	-0.532053
TUBG1	0.339551	0.871588	-0.532038
RAD54L	0.281928	0.81388	-0.531952
EZH1	0.313569	0.844732	-0.531163
FAM216A	0.364577	0.895005	-0.530429
FBXL15	0.317778	0.84714	-0.529362
RCCD1	0.231041	0.760057	-0.529016
XRCC1	0.15884	0.687251	-0.528411
MAPRE3	0.320413	0.84854	-0.528127
TRADD	0.302285	0.830025	-0.52774
TCF19	0.259561	0.786785	-0.527225
CXXC1	0.271429	0.79854	-0.527112
TROAP	0.123711	0.650723	-0.527011
COL3A1	0.314763	0.84136	-0.526597
XPA	0.299374	0.825952	-0.526577
TRABD	0.166548	0.69293	-0.526383
DDX11	0.23888	0.764344	-0.525465
CD86	0.315383	0.84035	-0.524967
AC104046.1	0.432061	0.956938	-0.524877
PPP3CB	0.278122	0.80241	-0.524287
AMDHD2	0.111806	0.635817	-0.524011
ANKRD13D	0.26555	0.78941	-0.52386
PPP5C	0.187852	0.711281	-0.523429
COQ10A	0.380054	0.902439	-0.522385
EAF2	0.312636	0.83311	-0.520474
PLA2R1	0.383686	0.902727	-0.519041
ANAPC4	0.267666	0.786417	-0.518751
NLRC5	0.255892	0.773283	-0.517391
NAA40	0.239544	0.756708	-0.517165
AURKB	0.342007	0.859074	-0.517067
SORD2P	0.352697	0.869587	-0.51689
ADGRA3	0.371486	0.887984	-0.516498
AC004241.3	0.380556	0.896024	-0.515469
GNB5	0.2386	0.754032	-0.515432
ZNF33B	0.385681	0.898969	-0.513288
TRAIP	0.382423	0.895548	-0.513125
TMEM179B	0.339567	0.852678	-0.513111
ADAM8	0.176739	0.689831	-0.513092
DLL3	0.391753	0.904834	-0.513081
POLA2	0.243187	0.7557	-0.512514
MSL3	0.218917	0.731274	-0.512357
GRK2	0.157603	0.669843	-0.512241
SNX8	0.18414	0.69532	-0.51118
NSMCE4A	0.331313	0.842214	-0.510901
PAQR4	0.258333	0.769173	-0.51084
ARFGAP2	0.303318	0.814156	-0.510839
APOBEC3G	0.231059	0.741113	-0.510054
ZNF76	0.197665	0.70753	-0.509865
PDHB	0.344328	0.853875	-0.509547
COX20P2	0.39322	0.902655	-0.509435
EHMT1	0.276856	0.785937	-0.509082
TAMM41	0.376128	0.885162	-0.509034
ZNF598	0.292899	0.80123	-0.50833
TEX264	0.279343	0.787295	-0.507951
PLCG1	0.26259	0.769704	-0.507115
ASTN2	0.394813	0.901923	-0.50711
SAMD5	0.343575	0.850673	-0.507098
ZFYVE19	0.269353	0.776049	-0.506696
INF2	0.253898	0.760194	-0.506297
ANXA7	0.303301	0.809082	-0.505781
SPRYD3	0.317406	0.823009	-0.505603
PUM3	0.30789	0.813455	-0.505565
SH3BP2	0.298201	0.803059	-0.504859
MAPKBP1	0.304348	0.809145	-0.504797
C2orf68	0.299517	0.804312	-0.504795
ELOVL1	0.338189	0.842918	-0.504729
GRAMD1A	0.143793	0.648499	-0.504706
CEP164	0.34058	0.844221	-0.503641
BRD3	0.301818	0.805073	-0.503255
C19orf66	0.252836	0.755572	-0.502735
METTL5	0.370541	0.873137	-0.502596
RNF114	0.361226	0.863765	-0.502539
PTPN18	0.113768	0.615786	-0.502018
ODF2L	0.376412	0.878393	-0.501982
OIP5	0.396896	0.898649	-0.501753
TPRG1	0.342705	0.844307	-0.501602
KLHDC3	0.268507	0.769949	-0.501442
OCEL1	0.259211	0.759959	-0.500749
FAM3A	0.139027	0.639659	-0.500632
CHN1	0.339611	0.839284	-0.499673
DPM2	0.242383	0.741921	-0.499537
PGAP2	0.199659	0.698765	-0.499107
NEMP2	0.353293	0.852113	-0.498819
MIR4435-2HG	0.289811	0.788518	-0.498707
FANK1	0.354992	0.853532	-0.49854
SPICE1	0.349719	0.848152	-0.498433
PRKX	0.37013	0.868365	-0.498235
SLC2A4RG	0.162976	0.660977	-0.498001
SGCB	0.352641	0.850517	-0.497876
Z98749.2	0.295113	0.792929	-0.497817
UBA3	0.366369	0.863861	-0.497492
ADCY3	0.263502	0.760773	-0.49727
KCTD13	0.358439	0.855586	-0.497147
PLEKHJ1	0.210788	0.707896	-0.497108
RINL	0.278468	0.775041	-0.496573
IKBKB	0.336339	0.832542	-0.496203
WDYHV1	0.314869	0.810875	-0.496006
MPHOSPH9	0.322167	0.81802	-0.495852
ENTPD1	0.139756	0.635591	-0.495834
AL359915.2	0.315421	0.811203	-0.495783
CDK16	0.279492	0.775	-0.495508
COQ9	0.378436	0.873616	-0.495181
RNF213	0.241009	0.736117	-0.495107
SMTN	0.260495	0.755382	-0.494886
MYO9B	0.222533	0.717159	-0.494626
P4HTM	0.112822	0.606635	-0.493813
ITPR3	0.2	0.693624	-0.493624
GTPBP3	0.399042	0.892086	-0.493044
SCOC	0.379776	0.872519	-0.492742
HOOK2	0.201005	0.693567	-0.492562
CMTM7	0.324114	0.816414	-0.4923
ANKRD36B	0.205749	0.697465	-0.491716
FUBP1	0.32598	0.817471	-0.491491
CMTR1	0.200222	0.691674	-0.491451
MIIP	0.154242	0.64568	-0.491438
MICAL2	0.379684	0.871109	-0.491424
CIDEB	0.215926	0.706937	-0.49101
SDHAP1	0.412351	0.902834	-0.490483
ARHGAP19	0.405213	0.895678	-0.490465
RPL38P4	0.384181	0.874235	-0.490054
TRIOBP	0.198567	0.688425	-0.489858
NAT9	0.261079	0.75079	-0.489711
CDCA7	0.397401	0.886869	-0.489468
UBTF	0.311216	0.800198	-0.488982
TMEM42	0.420962	0.909943	-0.488981
EDA2R	0.470446	0.959184	-0.488737
NIPSNAP2	0.259498	0.748184	-0.488686
GPR108	0.149068	0.637474	-0.488405
ZBTB17	0.305115	0.793514	-0.4884
CENPK	0.28625	0.774432	-0.488182
ERMARD	0.29877	0.786667	-0.487897
TNPO2	0.197161	0.685055	-0.487894
SLC25A43	0.403883	0.891447	-0.487564
F8	0.242009	0.729391	-0.487382
RPAP3	0.378894	0.865915	-0.487021
CCNB1	0.468496	0.955163	-0.486667
CD44	0.234905	0.72142	-0.486515
CTTN	0.162896	0.649311	-0.486415
SMARCAL1	0.378378	0.864615	-0.486237
SLC35E2B	0.354839	0.840607	-0.485769
GBA2	0.288014	0.773463	-0.485448
TRIP10	0.327249	0.812086	-0.484837
GOLGA2	0.379462	0.864133	-0.48467
NKTR	0.424156	0.908314	-0.484159
ZNF248	0.440514	0.924406	-0.483892
CD82	0.163314	0.647091	-0.483778
NCAPH	0.409302	0.892932	-0.48363
PPP1R21	0.362216	0.845401	-0.483185
XPO7	0.353672	0.836735	-0.483062
MIEN1	0.354745	0.837766	-0.48302
ACD	0.215179	0.697982	-0.482802
C10orf76	0.347339	0.83	-0.482661
GEMIN8	0.35342	0.836007	-0.482587
SMYD5	0.283262	0.765572	-0.48231
TSEN2	0.397516	0.879791	-0.482275
MTFR1L	0.377152	0.859397	-0.482246
SSSCA1	0.241674	0.723798	-0.482124
SLC43A3	0.256991	0.738936	-0.481945
CHML	0.362939	0.84466	-0.481722
PRIM1	0.301517	0.783231	-0.481714
NFKB2	0.169086	0.650591	-0.481505
CD5	0.12491	0.606401	-0.481491
HIRIP3	0.198748	0.680065	-0.481317
DCTPP1	0.318659	0.799838	-0.481179
RFC5	0.325563	0.806638	-0.481075
NUDT22	0.262899	0.743523	-0.480624
UBL7-AS1	0.403653	0.883288	-0.479635
AGFG2	0.385439	0.864935	-0.479496
RETSAT	0.154472	0.633308	-0.478836
NOP14	0.226407	0.705228	-0.47882
TIMM17B	0.150973	0.628692	-0.477719
TMED4	0.225357	0.703054	-0.477697
FKBP15	0.38018	0.85782	-0.47764
RBBP9	0.334601	0.812105	-0.477504
C2CD5	0.380711	0.858209	-0.477498
FAM219A	0.366594	0.844075	-0.47748
C19orf48	0.171497	0.648894	-0.477397
CHEK2	0.307812	0.785199	-0.477386
AL353763.2	0.357877	0.835165	-0.477288
LPCAT4	0.283105	0.760239	-0.477134
PSTPIP1	0.157471	0.634559	-0.477088
SREK1IP1	0.381524	0.858589	-0.477065
DIP2A	0.271264	0.74812	-0.476856
STX2	0.20979	0.686567	-0.476777
SMARCC2	0.20547	0.682099	-0.476629
HPS1	0.244028	0.720478	-0.47645
GGA1	0.22973	0.706058	-0.476328
PNKD	0.167482	0.643807	-0.476325
STX17	0.39602	0.87234	-0.476321
BCL2	0.42623	0.902428	-0.476198
UTRN	0.347781	0.823872	-0.476091
SSNA1	0.206682	0.682614	-0.475931
FNBP1	0.301086	0.776753	-0.475667
CCDC138	0.405089	0.880729	-0.475639
YDJC	0.369159	0.844763	-0.475604
LRRC37A4P	0.232143	0.707495	-0.475353
CNTLN	0.272865	0.748084	-0.47522
KCNN4	0.352369	0.82756	-0.47519
EMG1	0.396552	0.871702	-0.47515
RMDN3	0.390678	0.865804	-0.475126
TMA16	0.317536	0.792474	-0.474938
B3GAT3	0.342386	0.817183	-0.474797
USP11	0.274068	0.748737	-0.474669
SETD6	0.354232	0.8288	-0.474568
APPL1	0.407454	0.881867	-0.474413
TNIP1	0.327354	0.801765	-0.474411
RAPGEF1	0.262548	0.736946	-0.474398
ZNF346	0.407484	0.881481	-0.473997
MAD2L2	0.174884	0.648405	-0.473521
ORMDL3	0.325373	0.798819	-0.473446
NDC80	0.478919	0.952074	-0.473155
LENG8	0.247009	0.720121	-0.473112
ASCC3	0.369983	0.843071	-0.473088
PBRM1	0.34727	0.820271	-0.473001
E2F1	0.216359	0.689266	-0.472907
CSK	0.232605	0.705132	-0.472527
TTTY15	0.348403	0.820766	-0.472363
LCMT1	0.300294	0.772386	-0.472092
RASSF8-AS1	0.264642	0.736702	-0.47206
LYPLA2	0.204459	0.676471	-0.472012
TFDP2	0.343343	0.815012	-0.471669
SLC35B4	0.367912	0.839412	-0.4715
NFYC	0.397206	0.868635	-0.47143
ARL16	0.285714	0.75712	-0.471406
MSH2	0.352522	0.823823	-0.471301
GLG1	0.310315	0.781521	-0.471206
KRI1	0.293204	0.763673	-0.470469
TBC1D7	0.373754	0.844127	-0.470373
ZDHHC16	0.177237	0.647511	-0.470274
RAB29	0.419194	0.889081	-0.469888
MAVS	0.354751	0.824629	-0.469878
AKIP1	0.298471	0.768349	-0.469877
CRYZL1	0.314119	0.783799	-0.46968
IFT81	0.378985	0.848073	-0.469088
USP48	0.300704	0.769719	-0.469015
MYO1C	0.252189	0.72119	-0.469
POLD3	0.408638	0.877567	-0.468929
LNPK	0.413758	0.882607	-0.468849
MKL2	0.426966	0.895349	-0.468383
DLGAP5	0.344729	0.812775	-0.468046
PSMG4	0.34873	0.816772	-0.468042
VPS52	0.259259	0.727273	-0.468013
PPP1R35	0.331387	0.799087	-0.4677
RASSF7	0.348739	0.816428	-0.467689
FRA10AC1	0.243764	0.711384	-0.46762
MKS1	0.318707	0.786227	-0.46752
RNF126	0.352298	0.819639	-0.467342
UCHL5	0.319024	0.78607	-0.467046
RPAP2	0.409735	0.876731	-0.466997
DVL3	0.252655	0.719567	-0.466912
BIN1	0.167109	0.633973	-0.466864
TSEN54	0.375385	0.842105	-0.466721
WDFY1	0.397564	0.863739	-0.466175
RPL23AP41	0.466004	0.931845	-0.465841
GTF2E2	0.385016	0.850538	-0.465522
NOB1	0.371755	0.837247	-0.465492
KIAA0141	0.200501	0.665913	-0.465411
LIM2	0.198933	0.664287	-0.465355
SPAG1	0.363289	0.828604	-0.465315
ZC3H8	0.304629	0.76992	-0.465291
ASH2L	0.391411	0.856536	-0.465125
CRYBB2P1	0.30265	0.767653	-0.465003
PXN-AS1	0.343949	0.808867	-0.464918
FAM92A	0.362968	0.827883	-0.464915
TMEM209	0.401408	0.866294	-0.464885
HEIH	0.409091	0.873904	-0.464813
GTSE1	0.403146	0.867677	-0.464531
RUSC1	0.265079	0.72956	-0.46448
CNIH4	0.433118	0.897472	-0.464354
PCMTD2	0.292683	0.757036	-0.464353
TP53I13	0.104013	0.568337	-0.464324
NELFB	0.329268	0.79359	-0.464321
POGLUT1	0.412071	0.87637	-0.4643
ZNF688	0.379249	0.843227	-0.463978
ASPM	0.444143	0.90801	-0.463866
HSF1	0.157192	0.621011	-0.46382
ESRRA	0.349614	0.81316	-0.463546
STK4	0.394845	0.858086	-0.463241
PARPBP	0.33501	0.798139	-0.463129
UNG	0.321023	0.783906	-0.462883
PCIF1	0.37931	0.842146	-0.462836
NOL9	0.416667	0.879326	-0.462659
RAD51D	0.335777	0.798408	-0.462631
SLC35E3	0.330357	0.792832	-0.462475
C17orf62	0.314545	0.776969	-0.462424
COQ8A	0.37613	0.838418	-0.462288
DNAJC18	0.405179	0.867417	-0.462238
AC026412.1	0.341297	0.803359	-0.462062
BORCS7	0.275154	0.737183	-0.462029
PPP2R5D	0.317412	0.779364	-0.461952
STAG3L3	0.376667	0.838612	-0.461946
FMNL2	0.373638	0.835566	-0.461928
FHOD1	0.292793	0.75466	-0.461867
HDDC3	0.412776	0.874471	-0.461694
SGF29	0.353432	0.814988	-0.461556
MVK	0.367347	0.828889	-0.461542
ALG6	0.318396	0.779891	-0.461495
SMAP2	0.327863	0.789315	-0.461451
KLHDC2	0.402299	0.863686	-0.461387
TNFRSF4	0.221674	0.68305	-0.461376
TMEM184B	0.351949	0.813311	-0.461362
TMPO	0.419081	0.880436	-0.461355
TXLNGY	0.299935	0.761282	-0.461347
WIPF1	0.350318	0.811613	-0.461294
SLC50A1	0.215805	0.677061	-0.461256
FERMT1	0.240088	0.70133	-0.461242
SKA1	0.484456	0.945326	-0.46087
FAM189B	0.24359	0.704358	-0.460768
HMMR	0.411241	0.871996	-0.460754
GIGYF1	0.33833	0.798595	-0.460265
GPKOW	0.362613	0.822409	-0.459796
CDK6	0.406266	0.866022	-0.459756
TMUB1	0.195426	0.654987	-0.459561
SP110	0.34827	0.807557	-0.459286
AGPAT1	0.166856	0.625899	-0.459043
CLECL1	0.377644	0.836538	-0.458895
MGRN1	0.244987	0.703633	-0.458646
ANKRD26	0.246509	0.705004	-0.458496
NMD3	0.450163	0.908654	-0.458491
ELK4	0.449324	0.907757	-0.458432
TTLL12	0.186603	0.645011	-0.458408
C15orf53	0.474265	0.932648	-0.458384
MHENCR	0.362782	0.821083	-0.458301
NFATC2	0.431431	0.889527	-0.458096
RNF166	0.327231	0.785315	-0.458084
ITGAL	0.170407	0.62849	-0.458083
PHOSPHO2	0.472441	0.930412	-0.457971
IRF3	0.253934	0.711893	-0.457959
EXOSC10	0.400703	0.857986	-0.457283
CTDSP2	0.407407	0.864423	-0.457016
CYB5R1	0.380814	0.837662	-0.456848
PIN1	0.100062	0.556532	-0.45647
AGTRAP	0.396279	0.852632	-0.456353
ZFAND2B	0.240717	0.697013	-0.456296
ARL5A	0.296943	0.752926	-0.455983
SLC25A40	0.460421	0.916274	-0.455852
ADAT1	0.349815	0.805556	-0.455741
IRF2	0.441128	0.896856	-0.455728
CLASRP	0.25969	0.71519	-0.4555
C19orf25	0.36197	0.817243	-0.455273
R3HDM4	0.241733	0.69684	-0.455107
STX7	0.434419	0.889451	-0.455032
ACAP1	0.163357	0.618158	-0.454801
RASGRP4	0.163209	0.617928	-0.454719
EML2-AS1	0.265487	0.72	-0.454513
SCAMP1-AS1	0.457813	0.912281	-0.454468
PPAN	0.328125	0.782555	-0.45443
PIGU	0.223443	0.677744	-0.454301
PIAS3	0.386986	0.840979	-0.453992
LMNB1	0.310893	0.764841	-0.453948
SF3B2	0.234877	0.688727	-0.45385
AL357060.1	0.471748	0.92554	-0.453793
PIK3CD	0.391641	0.845251	-0.45361
CDC16	0.385234	0.838725	-0.453491
TMEM138	0.493578	0.946929	-0.453352
RALGAPA2	0.34414	0.797297	-0.453158
FLYWCH1	0.278663	0.731686	-0.453023
TOP2A	0.208492	0.661258	-0.452766
PHF19	0.11806	0.570625	-0.452565
CLSPN	0.43127	0.883828	-0.452558
CFLAR	0.394209	0.846758	-0.452549
EXOSC7	0.273973	0.726472	-0.452499
EXOSC2	0.383425	0.835871	-0.452446
TBC1D25	0.412811	0.865209	-0.452398
AC005332.5	0.404389	0.85662	-0.452232
CEP83	0.327692	0.779891	-0.452199
LINC01588	0.292035	0.744233	-0.452198
SLC6A6	0.373184	0.825338	-0.452154
MAPK8	0.414339	0.86643	-0.45209
CD6	0.126461	0.578444	-0.451983
ZNF655	0.409033	0.860933	-0.4519
KIAA1109	0.420994	0.872758	-0.451764
C5orf42	0.355524	0.807143	-0.451619
RIOX2	0.410194	0.861801	-0.451607
DCAF8	0.235244	0.686652	-0.451409
EXOC7	0.192107	0.643485	-0.451379
ZDHHC12	0.176665	0.627936	-0.451272
HSDL1	0.425789	0.876827	-0.451038
HES6	0.346316	0.797348	-0.451033
CSNK1G2	0.198748	0.649543	-0.450795
MBNL1	0.389079	0.839699	-0.45062
GTF2H2	0.453155	0.903716	-0.450561
HNRNPR	0.342987	0.793524	-0.450538
SLC5A6	0.179195	0.62963	-0.450434
WDSUB1	0.466667	0.917069	-0.450403
NSD2	0.25979	0.710179	-0.450389
FRG1HP	0.425787	0.875882	-0.450095
TAP1	0.197266	0.647065	-0.449798
CACNA1D	0.222595	0.672355	-0.44976
KIFC1	0.456123	0.905774	-0.44965
CYHR1	0.302449	0.751934	-0.449485
CCDC28B	0.245344	0.694797	-0.449453
C11orf54	0.344729	0.794118	-0.449388
BEGAIN	0.308192	0.757402	-0.44921
LYRM7	0.340606	0.789809	-0.449203
RBM26	0.425445	0.874541	-0.449096
ACBD6	0.243697	0.692767	-0.44907
EPN2	0.404711	0.853769	-0.449058
CCDC91	0.289907	0.73892	-0.449012
CDC25B	0.126918	0.575816	-0.448898
TMEM43	0.42096	0.86985	-0.44889
GTF2I	0.349199	0.798077	-0.448878
CCHCR1	0.188447	0.637233	-0.448786
LY6G5C	0.343008	0.791774	-0.448766
PNPT1	0.390747	0.839498	-0.448751
FGFR1	0.218475	0.667176	-0.4487
TMEM130	0.313316	0.762006	-0.44869
TMED8	0.440428	0.888643	-0.448215
RFC3	0.459262	0.907445	-0.448183
C17orf75	0.399745	0.847669	-0.447925
ZYX	0.210611	0.658404	-0.447793
EIF2B3	0.248233	0.696004	-0.447772
DMAP1	0.239533	0.687292	-0.447758
ENDOV	0.318563	0.7663	-0.447737
