# Supplementary material for: Targeting the cGAS‐STING Pathway Inhibits Peripheral T‐cell Lymphoma Progression and Enhances the Chemotherapeutic Efficacy
Source: Adv Sci (Weinh). 2023 Dec 25;11(10):2306092. doi: 10.1002/advs.202306092 (PMC10933671; doi:10.1002/advs.202306092)
Supplement: Supplementary file 4 — Supplemental Table 3 [file ADVS-11-2306092-s001.xlsx]

## Sheet: Sheet1
Table S3. Information of reagents, equipment and antibodies involved
Chemicals or Reagent	Source	Identifier
Fetal Bovine Serum(Characterized)	Bio-channel	Cat#BC-SE-FBS07
Foetal Bovine Serum	Biological Industries	Cat#04-001-1A
Horse serum(Excellent)	Absin	Cat#abs989-500ml
RPMI 1640 Medium	Bio-channel	Cat#BC-M-017
DMEM(High Glucose)	Bio-channel	Cat#BC-M-005
Cell-Counting kit-8(cck-8)	ApexBio Technology	Cat#K1018
Annexin V-FITC/PI Apoptosis Detection Kit	KeyGen Biotech	Cat#KGA108
Negative Control Virus CON560	Genechem	Cat#LVCON560
LV-CLK1-RNAi(115139-1)	Genechem	Cat#GIDL0341946
Negative Control Virus CON465	Genechem	Cat#LVCON465
LV-cGAS-RNAi(108823-31)	Genechem	Cat#GIDL0316012
HitransG A	Genechem	Cat#REVG004
HitransG P	Genechem	Cat#REVG005
HitransG B-1	Genechem	Cat#REVG006-Ⅰ
HitransG B-2	Genechem	Cat#REVG006-Ⅱ
DNA Damage Detection Kit(SCGE)	KeyGen Biotech	Cat#KGA240-50
BSA Albumin Fraction V	BioFroxx	Cat#4240GR025
RIPA Lysis Buffer (Strong)	Beyotime	Cat#P0013B
Western Primary Antibody Dilution Solution	Beyotime	Cat#P0023A
PAGE Gel Fast Preparation Kit	Epizyme Biotech	Cat#PG112
Super-sensitive ECL chemiluminescent substrate	Biosharp	Cat#BL520A
2×Taq Pro Universal SYBR qPCR Master Mix	Vazyme	Cat#Q712-02-AA
5×HiScript ⅡqRT Supermix	Vazyme	Cat#R222-01-AB
5×SDS-PAGE Loading Buffer	MCN Biotech	Cat#WB2001
Phosphatase Inhibitor Cocktails（100X)	KeyGen Biotech	Cat#KGP602
Protease Inhibitor Cocktail(1000×）	KeyGen Biotech	Cat#KGP603
TRIzol Reagent	ambion	Cat#15596018
Multicolor Prestained Protein Ladder	Epizyme Biotech	Cat#WJ103
HRP-labeled Goat Anti-Rabbit IgG(H+L)	Beyotime	Cat#A0208
M-xylene ReagentPlus	Sigma-Aldrich	Cat#185566-1L
Anhydrous ethyl alcohol	Sigma-Aldrich	Cat#676829
Antigen Retrieval Reagent pH 9 (10x)	Agilent	Cat#S236784-2
Triton X-100	Thermo Scientific	Cat#85111
Maxpar PBS	Fluidigm	Cat#201058
Cell-ID Intercalator-Ir	Fluidigm	Cat#201192A
Bovine Serum Albumin (BSA)	Sigma-Aldrich	Cat#A3059
Maxpar Water	Fluidigm	Cat#201069
Maxpar antibodies	Fluidigm	Multiple
IHC Experimental equipment
Dehydrator	DIPATH, Italy	Donatello
Embedding machine	Wuhan Junjie Electronics Co., Ltd	JB-P5
Pathological microtome	Shanghai Leica Instrument Co., Ltd	RM2016
Freezing table	Wuhan Junjie Electronics Co., Ltd	JB-L5
Organize the spreader	Zhejiang Jinhua Kedi Instrument Equipment Co., Ltd	KD-P
oven	Shanghai Huitai Instrument Manufacturing Co., Ltd	DHG-9140A
Slides	Servicebio
Coverslips	Jiangsu Shitai Experimental Equipment Co., Ltd	10212432C
microwave oven	Galanz Microwave Oven Electrical Appliance Co., Ltd	P70D20TL-P4
Decolorized shaker (pendulum type)	Servicebio	DS-2S100
Vortex mixer	Servicebio	MV-100
Pocket centrifuge	Servicebio	D1008E
Pipette gun	Servicebio
Assemble pen	Servicebio	G6100
microscope	Nikon Instruments Inc	E100
IHC Main experimental reagents
Absolute ethanol	Sinopharm Chemical Reagent Co., Ltd	100092683
Environmentally friendly dewaxing transparent liquid	Servicebio	G1128
xylene	Sinopharm Chemical Reagent Co., Ltd	10023418
Butanol	Sinopharm Chemical Reagent Co., Ltd	100052190
hydrochloric acid	Sinopharm Chemical Reagent Co., Ltd	10011028
20× Citric acid antigen retrieval solution (pH 6.0)	Servicebio	G1202
20× Tris-EDTA antigen replacement solution (pH 9.0)	Servicebio	G1203
20× Tris-EDTA antigen replacement solution (pH 8.0)	Servicebio	G1206
PBS buffer	Servicebio	G0002
Universal tissue fixative solution (neutral)	Servicebio	G1101
3% hydrogen peroxide disinfectant	Annjet High-Tech Disinfection Technology Co.,Ltd.
Bovine serum albumin BSA	Servicebio	GC305010
Normal rabbit serum (concentrated)	Servicebio	G1209
Hematoxylin stain	Servicebio	G1004
Hematoxylin differentiation solution	Servicebio	G1039
Hematoxylin re-blue liquid	Servicebio	G1040
Ultra-clean quick-drying sealing gel	Servicebio	G1404-100mL
Histochemistry kit DAB chromodeveloper	Servicebio	G1212
Antibodies	Source	Identifier
Anti-cGAS	Cell Signaling	Cat#79978S
Anti-STING	Cell Signaling	Cat#13647S
Anti-STING	Proteintech	Cat#19851-1-AP
Anti-STING	R&D systems	Cat#MAB7169
Anti-Phospho-STING	ABclonal	Cat#AP1223
Anti-TBK1	Cell Signaling	Cat#3504T
Anti-phospho-TBK1	Cell Signaling	Cat#5483T
Anti-IRF3	Cell Signaling	Cat#11904T
Anti-Phospho-IRF3	Cell Signaling	Cat#37829T
Anti-CLK1	Abmart	Cat#PA3858S
Anti-CLK1	Gene Tex	Cat#GTX107766
Anti-STAT3	Abcam	Cat#ab68153
Anti-Phospho-STAT3	Cell Signaling	Cat#9134T
Anti-Phospho-RELB	Affinity Biosciences	Cat#AF3380
Anti-β-actin	Abmart	Cat#TA7018S
Anti-PARP1	Proteintech	Cat#13371-1-AP
Anti-Cleaved-PARP	Cell Signaling	Cat#5625
Anti-Cleaved-caspase3	Cell Signaling	Cat#9661T
Anti-Bcl2	Cell Signaling	Cat#4223S
Anti-BCCIP	SAB	Cat#45817
Anti-RAD23A	SAB	Cat#38627
Anti-Phospho-Histone H2A.X	Cell Signaling	Cat#9718S
Anti-dsDNA	Millipore	Cat#MAB1293
